# Supplementary material for: The regulation mechanism of different hair types in inner Mongolia cashmere goat based on PI3K-AKT pathway and FGF21
Source: J Anim Sci. 2022 Sep 3;100(11):skac292. doi: 10.1093/jas/skac292 (PMC9671117; doi:10.1093/jas/skac292)
Supplement: skac292_suppl_Supplementary_Table_S1 [file skac292_suppl_supplementary_table_s1.xlsx]

## Sheet: Sheet1
geneID	gene name	LHG_1_1	LHG_1_2	LHG_1_3	LHG_2_1	LHG_2_2	LHG_2_3	LHG_3_1	LHG_3_2	LHG_3_3	LHG_4_1	LHG_4_2	LHG_4_3	LHG_5_1	LHG_5_2	LHG_5_3	LHG_6_1	LHG_6_2	LHG_6_3	LHG_7_1	LHG_7_2	LHG_7_3	LHG_8_1	LHG_8_2	LHG_8_3	LHG_9_1	LHG_9_2	LHG_9_3	LHG_10_1	LHG_10_2	LHG_10_3	LHG_11_1	LHG_11_2	LHG_11_3	LHG_12_1	LHG_12_2	LHG_12_3	SHG_1_1	SHG_1_2	SHG_1_3	SHG_2_1	SHG_2_2	SHG_2_3	SHG_3_1	SHG_3_2	SHG_3_3	SHG_4_1	SHG_4_2	SHG_4_3
102185926	TGFA	9.82952	9.66942	9.6316	10.8762	6.66118	7.27516	6.43988	4.60988	5.63984	5.89342	6.49893	5.92947	3.18816	5.73968	4.59951	3.41164	2.02388	2.88695	6.54384	5.83811	7.47798	6.10362	4.96939	7.90086	5.91606	7.73064	9.45148	9.91822	10.0742	10.812	4.22427	11.6511	10.1095	11.1612	8.20184	9.67667	7.2812	6.91398	6.25869	3.10343	4.78407	4.449	4.87786	5.82277	2.439	4.96876	4.07772	2.45437
102180661	AREG	7.04863	9.91585	8.12949	6.67835	7.26288	6.10719	6.36809	4.52043	5.51963	7.6179	6.39336	4.28119	5.24651	6.85923	4.15948	5.05606	5.73616	3.87722	5.86677	8.31351	7.0441	6.38509	6.22078	6.84346	4.82914	5.29704	9.18911	5.85301	7.50147	7.57417	5.2398	12.7309	9.45377	13.8581	9.52844	7.42743	6.0551	5.85138	5.01535	3.76857	4.0932	5.36502	3.5385	3.48672	2.53609	3.73259	2.87103	4.09891
102171226	FGF5	1.67568	2.47139	1.02442	1.65915	1.57813	1.04229	0.472176	0.6925	0.161887	0.37042	0.52738	0.0634876	0.372855	0.455494	0.233607	0.834135	1.36521	0.284291	0.586597	0.869096	0.741061	1.59731	1.65272	1.79521	2.58389	3.38096	2.65818	2.32974	2.54925	2.28679	3.00956	6.70745	2.38927	2.34489	2.9398	2.76491	0.717199	2.17203	1.2509	0.25184	0.311671	0.276596	0.0707604	0.431423	0.113464	0.140753	0.456535	0.186546
102178454	FGF7	5.14821	5.14738	4.48358	4.37756	4.21573	5.18865	5.40893	4.18111	7.53236	3.74936	6.10844	8.835	2.35028	5.99085	8.0777	3.10926	3.08039	2.8948	5.15174	4.81657	3.68718	2.59392	4.20722	3.61786	2.2169	2.65008	4.39369	2.9133	4.45207	3.65911	3.55894	5.74905	4.19558	5.62813	3.04889	3.06599	4.67298	4.05473	3.49392	3.60614	5.37747	5.58595	5.73413	5.4302	4.83802	5.10583	4.97795	2.95479
102171599	FGF22	11.6915	10.1602	5.35835	7.19164	7.0207	8.54512	8.77746	8.30279	4.97705	12.8259	6.29697	4.08529	7.50239	5.65847	3.8833	6.68805	3.77126	5.16283	7.80089	6.67986	6.06908	10.4752	8.76714	8.50339	12.6446	8.97271	10.7697	10.4764	8.51985	11.9589	12.2696	11.2868	10.2971	7.9516	11.0933	8.58131	7.65507	7.93728	9.05544	4.95164	5.16239	5.06265	1.77072	5.55222	2.75822	5.13237	4.73297	3.6456
102185860	FGF21	31.8076	13.1673	11.9117	24.0229	15.1369	22.7711	37.1771	23.8313	19.9357	20.2965	7.47619	6.15589	10.4274	3.52906	5.34019	17.1485	2.58958	6.35051	24.803	17.6672	19.0593	25.5539	10.2079	23.2043	38.7966	7.77185	31.7081	14.5606	6.25774	22.2133	25.2674	16.5482	30.5469	16.3637	15.6022	31.4676	8.99129	9.44904	8.22034	4.28876	8.57515	3.73434	1.12904	11.1198	0.557048	6.08962	4.87492	1.7172
102174268	PDGFA	16.3895	27.054	25.4462	20.4577	29.6146	29.1958	22.2428	27.7894	28.3256	25.6595	27.714	23.5184	30.4985	19.584	26.824	24.5957	34.3081	39.3314	19.9522	24.1654	25.7096	22.4295	29.6165	26.8398	24.3117	27.2304	24.8978	18.8329	20.6708	18.9552	24.1539	20.8919	20.8753	14.2524	25.9177	28.2703	24.9763	34.4964	34.7815	38.0133	35.6883	33.1559	28.6069	32.5811	44.8361	31.04	37.5985	61.0357
102189099	VEGFB	41.8203	36.2882	52.1038	57.6312	69.1907	65.3027	86.4972	100.088	61.3049	256.157	52.4023	57.502	242.486	58.9412	84.9355	70.5305	48.6766	59.9836	44.0145	38.0918	27.0883	65.7647	69.9783	28.1009	49.1104	57.2129	32.1553	36.8102	37.3727	28.8982	43.9444	28.9045	31.5708	26.2081	36.9532	41.0692	46.7477	53.6507	82.9052	129.538	83.1919	69.8964	45.4266	46.4546	84.2469	60.0482	96.9794	81.0253
102189826	VEGFC	2.62383	4.33591	4.46138	4.29021	4.60049	3.82142	3.40675	4.08527	5.41807	5.28643	3.40592	5.18925	2.74121	4.79744	6.129	4.23865	5.00953	2.86875	3.69956	2.60359	2.54931	2.38995	3.1741	2.2361	1.76722	2.16845	2.59853	2.53652	3.91847	3.13171	2.1	4.61483	2.41099	3.10988	3.37855	3.1071	2.2487	2.60577	3.26087	3.58958	3.17125	4.68906	3.10606	2.72091	2.89101	2.80514	3.04052	2.22753
102180406	ANGPT4	3.14699	1.77624	3.10487	3.13757	2.48733	2.63146	4.44271	2.1837	4.62437	1.7664	3.76792	6.20903	3.06733	3.85673	7.21651	2.11679	0.956975	1.68707	3.83603	1.70715	3.66912	2.32242	1.77964	2.77065	1.69253	1.40947	2.6053	2.69279	1.6202	1.98966	2.18746	1.45483	1.91744	2.39333	1.42405	3.07893	2.93006	1.95981	1.69913	2.51951	2.11928	3.77956	5.67714	3.32657	1.98234	4.13514	3.27067	1.23812
102180282	FGFR1	80.6983	107.692	113.024	129.026	136.961	129.254	144.602	137.058	165.765	132.498	153.99	135.915	161.013	138.758	138.83	153.386	141.11	165.43	91.3749	126.61	107.443	116.769	118.317	113.657	106.056	92.7668	95.0908	85.6237	89.3704	88.8721	95.7517	74.2992	82.4567	69.4586	107.924	110.933	93.8725	125.239	141.83	155.073	177.734	222.904	142.01	171.549	338.086	127.061	169.607	291.723
102183685	FGFR4	1.83077	2.47876	3.59964	1.43742	3.05895	4.20662	1.68305	2.78785	3.32789	0.973042	3.10319	2.33482	1.55203	1.59459	2.36257	0.859608	1.19373	2.12319	0.979069	1.04491	2.3251	1.04397	1.08591	1.55529	1.18579	1.70215	1.69196	1.92517	3.25363	1.38625	2.44546	1.87832	3.66116	2.14168	2.49495	5.15523	3.60855	3.39996	2.55082	5.75293	2.92428	2.31611	5.38474	3.27491	2.5839	4.59897	3.88743	2.37476
102175248	IL7R	3.48767	2.08461	4.20225	4.31447	2.26062	3.37972	2.69321	2.01865	5.38636	2.24305	4.04856	5.1218	1.51907	3.22533	4.25519	0.605195	0.424256	0.477579	2.81876	1.67644	2.50034	1.67841	1.18721	2.38894	0.930943	1.13056	2.86664	2.97002	2.62878	2.31004	1.8762	3.29538	2.85212	2.48652	2.22257	2.89684	3.32226	2.27224	1.41518	2.11532	2.82081	2.86356	6.37199	2.9355	2.03906	2.92813	2.09568	1.11747
102175546	CSF3R	0.734227	0.979285	0.621381	0.352396	1.03633	0.492808	0.655799	0.97597	1.41922	1.21972	1.1065	0.88177	0.519427	1.81713	1.03549	0.0704266	0.128364	0.117614	0.381356	0.401288	0.358346	0.45574	0.220564	0.364717	0.288456	0.270942	0.360027	0.5254	0.630689	0.463381	0.340601	0.440467	0.41186	0.455356	0.916997	0.631359	0.348183	0.313793	0.200228	0.818626	0.736808	1.66742	0.815499	0.552451	0.570001	0.686292	0.755493	0.202127
100860940	COL1A2	226.705	248.003	238.789	212.769	312.953	204.5	224.767	489.556	482.862	178.407	403.78	1594.33	516.725	2166.73	2831.79	2584.41	2841.84	2348.12	2041.27	2598.2	2047.6	1234.18	1398.04	789.079	736.463	1019.64	844.389	421.802	646.941	781.456	517.545	448.759	471.002	428.703	221.093	248.515	245.348	352.263	139.244	143.254	238.651	209.188	242.944	462.71	107.796	370.252	427.037	139.983
108634846	LOC108634846	4.45783	3.13943	10.8872	6.55109	7.06304	9.95574	9.83181	10.2113	2.86747	11.1644	3.96489	3.77346	7.67356	3.72027	2.43672	5.22983	4.22568	4.22989	13.415	4.16923	3.89809	5.07318	6.12767	3.11356	6.82563	4.82698	5.25333	4.46446	5.01715	7.17524	3.62946	3.17353	5.01576	6.03899	4.95006	2.02823	2.01644	12.1782	3.54921	5.79902	14.6601	2.30811	2.50673	5.03786	1.42916	2.52082	24.4392	1.3217
108633195	LOC108633195	1.35922	2.47734	3.15093	2.99192	2.57796	1.78777	1.2669	0.920217	2.18172	0.583491	2.65559	2.33349	0.822256	3.22277	2.01776	2.40889	4.17391	2.46599	2.19916	1.93658	2.82281	1.35638	1.39128	2.76303	1.85721	3.58058	2.97175	3.22237	3.92223	3.69824	3.03606	4.10887	3.85421	2.46247	4.44215	4.96573	2.24065	1.63214	1.47509	1.18019	1.43193	3.33454	4.2393	4.09637	3.48225	1.29334	1.74511	3.19969
102178669	COL6A5	17.8103	27.624	27.1861	8.0466	24.8981	13.0712	9.40198	26.917	22.183	7.45291	37.2522	138.462	6.06475	16.8	32.3342	6.28877	2.32394	5.59024	31.6223	71.5433	54.3489	77.7113	49.2241	123.81	18.0952	20.3966	94.0854	40.5869	217.407	82.6004	75.7831	47.1336	150.876	91.7128	34.2482	93.0333	18.5546	30.4634	20.7566	10.3418	16.4596	22.8722	60.7886	55.1825	11.5536	130.822	120.867	8.34169
102183372	LAMB2	53.3272	46.8613	62.532	65.0703	78.1268	65.7858	72.1067	71.6318	74.754	64.8072	74.707	72.1682	79.8697	78.8564	92.8754	66.1938	66.2865	67.3889	58.0278	69.8946	52.1849	71.0131	61.5125	54.3265	50.4991	57.3659	49.1502	60.8325	61.324	45.5135	65.285	49.4107	48.0978	37.3486	66.3551	65.9628	64.6079	80.4632	77.0183	97.4297	87.8658	98.6925	77.2953	84.3809	122.715	84.3777	91.6861	117.761
100860971	THBS1	60.9035	97.8134	66.5012	99.1935	65.6463	51.6189	70.6822	35.4814	71.6707	47.2993	69.7287	91.8296	40.7959	83.7971	62.4626	82.5189	106.979	71.2817	70.6302	73.0613	81.9654	56.5831	48.3415	73.347	58.6521	64.0347	63.4139	91.051	96.0759	76.7735	81.6044	92.0666	79.1783	106.464	78.995	76.0484	51.6434	41.9792	34.5244	35.9605	54.7672	65.8095	56.5213	84.6997	43.7039	50.432	59.1838	24.1804
100860805	SPP1	136.226	61.137	68.7967	87.8144	48.1161	72.1377	90.7687	50.5514	51.8261	75.104	61.9059	44.1822	48.7609	69.4818	40.5983	71.3009	35.0968	49.7533	121.349	60.0762	76.821	97.2335	75.2604	88.8582	113.007	81.8549	107.217	141.223	104.929	95.3207	115.09	130.191	115.493	103.309	67.4733	86.3598	96.058	63.3538	56.5333	19.7239	37.6541	22.9384	10.5714	58.7535	6.83238	30.1474	36.3645	16.589
102181229	TNN	3.84879	2.99888	2.03478	4.36428	3.41547	1.75226	1.49454	1.29699	0.722627	1.07675	1.3666	1.22559	0.917084	1.72296	1.036	1.89623	1.97497	0.870178	3.59099	2.35223	2.37842	4.96195	3.08756	4.17581	4.32396	4.88333	3.91023	5.86433	3.77362	4.82924	6.88218	5.75008	3.72818	3.70522	3.68304	3.60641	2.92225	1.59492	1.46845	1.39059	0.686579	0.981315	0.566083	0.70028	0.355191	0.746601	0.754275	0.421756
102174446	TNXB	18.0865	26.1427	47.2777	29.4522	41.5358	18.5217	14.4807	25.3502	34.6669	28.1176	29.1851	59.6463	28.981	39.4966	71.2061	32.4948	24.6741	44.8555	28.5241	37.1458	28.406	21.6148	25.2168	38.1374	23.567	21.019	29.8861	20.9537	23.9752	37.0046	21.9044	21.5122	30.6676	12.2922	21.6881	23.6147	14.0342	38.4831	21.7301	22.3586	18.8551	36.294	21.3931	35.1288	33.2088	32.2994	64.4883	31.2947
102183451	ITGA2B	2.29588	2.64961	5.52441	3.44521	3.68618	4.253	3.91989	4.80056	5.2736	2.9973	4.11068	3.54235	2.46763	2.9843	4.01892	2.34721	2.33975	3.01864	1.72575	2.38786	2.60846	2.79383	2.4789	2.37134	2.3009	2.47068	2.2753	2.45675	2.74652	2.10999	2.66335	3.1846	2.49117	2.34484	3.71873	3.54865	3.66387	4.66807	4.48558	4.71581	4.83932	4.95725	4.34295	5.15473	8.56579	4.129	4.2609	5.72992
102185499	ITGA3	15.5935	23.9865	21.7373	20.6836	21.6394	21.4959	19.7459	17.0332	19.5105	17.3589	21.13	18.0749	24.2755	20.7723	19.8893	25.6736	35.2623	27.3588	17.062	20.0159	20.6334	18.7473	20.7342	22.3798	21.3025	19.4935	20.588	20.2653	21.1951	21.496	26.9259	18.271	20.7999	21.1775	22.3785	20.1416	22.2521	21.6352	26.3645	27.7117	29.9577	28.8134	26.0201	28.061	37.4502	22.9642	26.3556	40.1735
102169839	ITGA7	28.0025	43.0813	43.9688	46.3584	52.286	50.1551	67.1219	61.2869	72.6911	50.4344	72.5737	48.5014	76.5444	62.0869	55.6872	57.6054	74.6205	62.8332	37.1521	76.6348	39.9463	51.5691	67.9399	43.3112	43.4521	50.5359	40.3111	33.7821	41.4065	27.0689	36.8075	45.8257	31.9317	23.85	63.9546	42.0223	45.1776	43.4833	52.1456	66.1524	81.0347	72.8275	71.0258	81.2344	147.9	52.8111	61.977	148.704
102191175	ITGB4	70.5649	84.7895	112.244	116.332	142.568	112.353	119.966	147.294	127.89	104.648	144.874	105.513	170.13	117.198	136.418	125.057	160.957	176.3	87.79	103.888	87.4456	116.906	92.5866	99.4918	121.496	120.15	87.6027	99.2594	86.1625	89.5711	111.537	66.568	80.6352	62.6497	110.266	116.53	108.732	140.364	150.351	232.251	181.783	172.741	156.213	159.391	256.94	155.501	170.901	287.917
102180190	ITGB7	13.5598	13.0579	18.6835	12.5843	14.7135	12.6659	11.2763	14.396	14.5308	8.42063	12.4147	15.2391	9.6312	11.6271	11.6701	8.81316	9.16397	8.72908	11.4643	12.1117	16.1872	14.59	9.78291	12.2492	13.7826	11.7161	13.4817	15.5229	18.839	9.66454	13.2947	16.9396	14.6368	13.3223	15.376	17.7173	21.1101	21.3013	21.7954	17.7974	14.5698	14.8961	22.2786	16.1028	17.848	21.9862	17.4221	14.0317
102177551	PIK3CD	3.69641	4.62484	5.33877	4.14875	5.41736	3.09545	3.29971	3.27275	6.28889	2.32383	5.27772	6.87623	2.41782	4.49581	3.97032	1.45918	1.66389	1.92069	3.81447	4.44962	3.41363	2.5467	2.65641	3.79017	1.70932	2.34711	4.45464	2.89945	5.56991	3.46239	2.24418	4.39141	3.99347	3.22503	4.47114	4.03317	5.90538	7.24546	4.03852	5.91518	4.14553	4.89366	8.17187	7.6815	6.22838	7.77092	8.4724	3.32146
102186820	LPAR3	2.78483	2.68448	2.42531	2.43638	1.80757	1.8419	2.71184	1.56179	2.68743	1.57272	3.00771	2.26936	1.54028	2.72122	1.71227	2.8476	3.33968	2.83165	3.03916	2.90151	4.13978	2.74307	3.38314	3.53744	2.85961	3.49829	3.6254	3.61964	3.45252	3.56879	3.29185	3.78234	3.91835	3.82092	3.10483	2.9276	2.48955	1.53145	1.82119	0.809168	1.29348	1.42194	2.13145	2.59907	0.70634	1.8655	1.43019	1.02393
102169841	GNB3	11.1199	8.05505	11.3358	14.993	11.0127	15.0525	21.6148	14.742	13.5564	16.4929	11.6901	10.8106	21.6997	10.5556	14.8874	16.949	9.04519	10.3501	9.29894	10.2162	7.6703	18.2767	9.47209	6.1235	12.9208	8.00632	6.28655	11.2838	7.64588	4.93733	15.2692	6.96298	6.19667	10.6656	9.34323	8.31527	12.233	11.5421	14.6867	27.2353	16.4865	16.7027	14.9246	15.1416	37.2881	18.7199	11.9597	32.4121
102170665	GNG4	20.4254	23.2859	16.9292	18.0006	16.1267	12.2106	8.92234	9.05711	8.43877	10.064	10.8139	8.58389	6.38828	11.1531	7.87247	10.3608	7.35404	8.50956	18.8603	15.2967	18.8347	18.2027	16.8049	26.2622	19.4672	26.2074	28.3151	23.4947	20.5945	27.2867	15.6333	28.4057	25.1093	18.8261	20.9625	23.2621	12.5906	13.4746	11.0588	3.16657	4.24147	5.90248	2.67997	6.61785	1.2014	5.67478	6.79545	2.72226
102172481	PIK3R6	4.65661	5.0902	5.19774	6.18089	6.02573	4.43759	4.96833	6.17208	6.82676	3.81395	7.90681	5.40602	2.52695	5.69664	4.58222	2.59104	1.43423	1.72911	4.87004	5.02171	3.99508	5.07532	4.19922	4.14573	3.33522	4.70524	4.95132	6.11544	7.50012	3.63613	4.26461	5.54248	4.60179	4.91023	5.87737	5.79031	6.76132	8.19063	5.1514	7.75443	8.76734	6.96477	9.36073	10.9989	8.03978	8.68926	10.3433	5.29483
102191148	PKN3	12.2176	17.9944	22.251	19.5249	23.2023	25.3979	22.498	26.7466	28.6349	22.0696	24.2989	20.8201	26.3412	21.2753	27.946	17.2485	20.0973	26.0482	10.7631	18.6358	12.2041	18.4959	15.8223	13.2181	15.9204	16.3557	14.5481	13.2133	14.1757	12.6162	15.684	13.9507	12.4674	10.7123	23.5296	21.3394	23.111	22.6607	26.9594	44.283	27.6552	34.7522	29.5113	23.4963	59.829	32.5691	27.3637	45.3114
102174051	AKT3	3.13541	3.63816	4.79046	4.16945	3.11447	3.0147	2.74681	1.71218	3.81845	1.93368	3.66092	6.51758	1.83573	5.03789	5.07474	2.91992	3.35209	2.37649	4.08632	4.32826	3.99319	2.43678	2.97764	5.34097	2.66663	3.06747	4.87297	3.42419	6.05715	4.93474	3.49808	5.18339	5.1911	4.58522	3.28012	4.31601	3.25561	3.12051	1.94918	1.73896	2.76789	3.66432	4.89468	5.03528	3.27949	3.33715	4.16227	1.67188
102170070	PPP2R1B	37.3614	41.6969	36.2371	37.1827	24.7094	25.28	22.3694	15.1992	27.9041	21.9659	24.1031	26.7854	18.0806	28.8936	22.2237	35.5703	23.8072	29.0632	40.5383	33.7982	48.5615	33.7256	36.1791	57.9874	40.3973	46.2263	63.7379	46.7641	44.3468	62.7584	44.3062	58.8392	54.5536	50.3244	39.4121	43.4265	33.5158	24.5899	21.0003	8.36665	13.8647	16.176	13.3129	26.5671	11.5898	18.8639	16.881	14.1656
102177705	PPP2R3B	18.329	19.6166	27.8138	22.3324	27.53	33.9688	23.9472	32.3075	27.689	25.0212	25.1779	20.8653	32.0855	16.9662	24.0859	22.4723	21.4738	32.7405	14.3918	23.5704	17.793	27.2538	25.3307	20.1322	22.4981	22.8201	20.3043	20.907	18.67	18.1534	24.8842	15.4751	18.44	12.9107	24.8445	28.2744	28.7718	34.1565	42.7763	54.6404	33.6444	35.5259	25.1341	25.6061	61.5442	28.058	30.2589	53.4244
102173121	BRCA1	1.53824	1.4667	1.45363	1.59127	1.16948	0.860105	0.944749	0.569046	0.988201	0.816523	1.27876	1.10881	0.876081	1.20679	0.93086	1.36387	2.04131	1.74503	1.79037	1.30788	1.88484	1.54101	1.77184	1.83591	2.08356	1.59354	1.9156	1.75687	1.93008	1.77259	1.93266	2.87205	2.1832	2.41972	1.64314	1.41713	1.10318	0.834802	0.609806	0.352297	0.458014	0.440864	1.24783	0.926608	0.278969	0.763725	0.596067	0.695887
102179952	PCK2	7.19543	7.03911	9.69577	7.44665	7.11574	7.65767	7.88991	7.4176	8.43728	6.04223	7.15479	6.49144	8.9216	7.04485	6.41289	10.8092	15.5785	14.5001	7.39806	7.86626	10.2655	8.6777	8.59038	10.4009	8.74942	7.81989	8.50452	6.95164	6.72215	6.03066	6.44532	5.47188	6.60117	6.98353	8.36047	10.6252	12.0249	8.96785	15.0753	12.2738	8.32853	10.2341	11.0919	7.495	8.9606	7.47579	6.70223	8.65867
102188676	FOXO3	29.175	31.8319	29.9949	38.8919	33.8759	24.3064	26.9415	15.8065	28.6957	20.1154	34.7406	30.3424	21.603	29.5018	23.934	25.7802	16.683	20.3349	31.7363	31.0141	29.0115	25.7153	25.8568	38.7073	30.5121	32.4833	39.7539	35.8957	32.5317	39.6142	28.5871	30.9613	38.7471	23.7284	32.812	43.4295	23.5947	24.377	15.2849	15.5427	18.8781	23.403	28.0349	38.5691	18.0078	18.8568	26.9525	12.3141
[truncated: 24 more columns]
