# Supplementary material for: The regulation mechanism of different hair types in inner Mongolia cashmere goat based on PI3K-AKT pathway and FGF21
Source: J Anim Sci. 2022 Sep 3;100(11):skac292. doi: 10.1093/jas/skac292 (PMC9671117; doi:10.1093/jas/skac292)
Supplement: skac292_suppl_Supplementary_Table_S2 [file skac292_suppl_supplementary_table_s2.xlsx]

## Sheet: Sheet1
Goat ID	Hair length (cm)	Average relative expression
		FGF21	FGFR1	AKT3	BRCA1	PKN3	SPP1	GNG4
L1	23	9.32277	5.40898	2.19352	3.73658	4.91365	21.9114	52.548
L2	23	8.91387	5.69278	3.1677	3.60078	6.05088	14.6182	94.86
L3	24	5.07809	7.07228	3.43216	3.50125	5.59187	22.2044	49.8083
L4	26	12.7006	12.5198	3.28699	6.13842	8.60506	30.3762	67.4161
L5	25	8.34694	4.24188	3.21055	5.14422	5.1554	13.779	42.5378
L6	22	11.3311	5.23319	3.35953	5.01319	5.92674	7.86053	41.3965
L7	23	5.26951	9.76898	2.01349	4.72133	4.59578	8.69208	51.8878
S1	9	5.5692	2.93635	4.2657	4.27654	2.00543	22.3152	32.1394
S2	9	6.34245	2.14467	3.82931	3.84024	2.26991	13.4088	29.0437
S3	11	2.87545	3.81231	6.1051	2.31677	3.11699	9.03377	40.9633
S4	9	5.11443	3.17975	4.56871	2.84114	3.41759	14.3576	54.8839
S5	11	3.5258	4.63643	4.70411	2.66306	2.83914	14.3893	4.85007
S6	13	2.54549	4.07211	6.22499	4.50994	3.50799	25.2416	64.0153
S7	7	2.32775	3.24594	4.79122	2.89562	4.05597	18.7355	35.6275
